# Supplementary material for: Data Mining Techniques Applied to Hydrogen Lactose Breath Test
Source: PLoS One. 2017 Jan 26;12(1):e0170385. doi: 10.1371/journal.pone.0170385 (PMC5268498; doi:10.1371/journal.pone.0170385)
Supplement: S1 Data — This is the data used for the research presented in this manuscript. (XLSX) [file pone.0170385.s001.xlsx]

## Sheet: Hoja1
GENDER(FALE/FEFALE)	AGE(YEARS)	h2_basal	h2_30min	h2_60min	h2_90min	h2_120min	h2_180min
F	9	9	7	7	6	6	0
F	12	3	3	2	3	4	17
F	3	2	8	2	2	2	5
M	6	3	2	3	2	2	4
F	9	5	5	4	4	3	2
	4	0	2	1	1	0	0
M	2	14	15	11	11	10	5
M	3	6	5	3	2	0	2
F	6	10	4	2	1	1	0
M	2	4	1	3	3	2	2
F	2	10	6	4	3	2	2
F	13	2	3	4	4	4	7
F	7	14	11	12	14	8	13
F	3	2	4	3	2	1	4
F	7	1	2	1	9	1	1
F	3	9	16	3	5	3	4
M	3	2	1	0	0	0	3
M	1	4	4	2	1	0	3
M	2	19	8	9	8	18	37
M	2	2	4	8	6	4	10
M	1	7	11	11	2	6	14
M	16	1	2	1	2	2	3
M	6	1	1	2	6	12	20
M	1	6	6	8	7	8	10
F	1	7	5	3	5	9	13
M	2	1	1	5	2	7	2
F	2	17	16	9	7	7	25
M	2	2	1	10	16	17	3
M	0	3	4	7	12	12	11
M	8	18	10	18	29	29	20
F	8	7	4	4	6	5	18
M	4	7	3	3	3	3	6
M	6	2	4	3	3	4	5
F	10	15	18	11	9	12	14
M	0	2	4	4	3	16	17
M	1	4	2	2	2	2	2
M	8	3	0	0	0	0	0
F	6	10	15	6	5	3	9
F	1	2	1	0	4	5	16
F	2	15	6	4	4	1	1
F	14	11	8	7	6	5	5
F	4	2	4	2	1	5	5
	3	1	2	1	2	1	1
F	13	19	16	9	6	5	6
F	3	3	3	1	1	1	12
F	2	2	5	4	2	1	13
F	1	2	2	1	1	0	0
F	14	12	9	4	3	2	3
	3	6	2	3	2	5	5
M	10	3	1	7	3	10	6
F	2	1	1	1	1	1	1
F	3	2	0	0	0	0	0
F	5	8	9	9	6	3	3
F	2	2	1	5	6	4	14
F	7	4	3	3	2	4	1
F	9	9	3	2	3	15	14
M	1	1	1	0	1	0	0
	1	4	3	3	4	7	7
M	6	16	11	6	5	10	14
M	1	3	0	0	4	2	7
F	6	3	3	3	3	1	2
	1	3	1	1	11	12	16
M	1	1	6	1	8	12	1
M	2	2	0	0	0	0	0
	1	4	4	2	1	0	0
M	4	1	0	5	15	14	9
F	12	14	11	15	24	8	9
M	4	2	2	1	0	0	0
M	0	4	2	1	0	0	0
M	6	17	21	16	15	8	8
M	2	15	13	10	8	4	5
M	1	13	10	10	5	4	2
	1	5	3	2	2	1	3
M	2	5	5	6	17	14	4
M	8	7	16	18	8	6	19
M	7	9	5	2	4	2	3
M	6	2	5	4	3	3	5
M	6	3	3	2	4	15	20
M	4	15	4	2	2	1	1
M	4	8	2	2	1	1	3
M	1	7	4	0	0	2	0
F	4	10	4	1	1	6	8
M	3	11	9	15	19	16	11
	7	12	12	14	16	15	20
M	2	17	14	15	9	10	10
F	7	4	0	0	0	0	0
	2	4	2	1	2	2	4
F	10	4	4	5	4	4	2
M	3	8	5	8	7	2	5
M	2	2	5	4	3	3	1
F	6	7	5	7	4	6	20
M	2	2	1	0	0	0	0
M	7	8	3	2	1	1	5
F	5	4	3	1	0	0	2
M	3	16	6	1	1	1	8
M	2	1	0	0	0	0	1
M	3	9	0	0	0	0	0
M	2	1	3	3	7	4	8
	2	7	8	5	15	17	25
F	1	7	0	0	0	0	0
M	3	2	4	1	0	0	0
M	4	1	1	1	0	0	1
F	5	2	2	6	16	1	1
M	12	7	5	5	3	4	6
	3	2	3	2	4	9	13
F	3	9	3	3	1	1	1
F	2	4	3	4	4	3	4
F	5	18	6	8	6	8	26
M	1	8	8	5	3	2	1
F	7	14	6	7	8	13	24
M	2	11	11	5	5	7	4
F	11	8	5	3	2	2	4
F	5	5	6	4	5	2	2
M	5	5	5	5	3	2	1
F	5	2	3	3	2	1	1
F	2	14	12	12	10	17	30
F	10	9	10	6	4	4	5
F	2	11	16	23	17	16	26
F	10	3	2	2	1	0	2
	5	7	2	1	0	0	0
M	3	7	7	8	9	7	6
M	2	10	5	4	4	4	9
M	2	15	9	6	2	1	1
M	3	4	2	1	1	1	1
M	11	10	6	4	3	5	3
M	2	1	0	0	0	0	0
M	7	6	7	7	5	3	3
F	5	2	1	2	1	1	4
M	6	4	3	1	0	0	0
	9	12	13	12	19	20	24
F	11	2	2	0	0	1	10
M	4	16	7	4	4	2	12
	3	6	2	1	0	0	8
M	3	6	4	4	3	3	8
F	10	2	1	1	2	2	1
M	10	3	4	3	3	2	2
M	5	4	3	3	3	6	18
F	13	10	17	10	9	11	5
F	1	13	14	10	12	4	12
M	12	20	35	20	23	26	19
M	3	8	5	3	2	1	4
F	1	9	5	2	2	1	18
F	10	1	1	0	0	0	0
M	7	11	0	0	0	0	0
M	7	11	14	11	5	4	3
F	1	4	13	21	16	10	20
F	4	4	4	2	1	3	3
M	7	13	5	4	0	0	2
F	4	19	17	16	21	15	12
F	1	2	3	3	2	3	3
	2	2	4	6	6	3	1
F	1	4	7	7	6	1	3
M	3	7	6	2	2	1	9
M	2	7	5	8	7	11	11
M	2	2	2	1	1	1	2
	0	2	3	4	5	6	4
	4	11	3	0	2	1	3
F	5	16	14	13	14	12	11
M	9	7	7	5	4	4	8
F	8	2	2	2	1	0	9
F	3	20	17	21	19	29	24
M	2	6	11	7	6	9	24
M	2	3	2	3	2	1	18
F	14	15	9	5	10	15	34
M	5	4	10	6	2	2	3
	0	11	3	15	14	21	19
F	3	4	7	6	7	0	0
F	15	4	4	2	0	0	0
F	12	12	9	7	4	1	0
M	1	20	7	8	12	8	10
M	13	11	6	2	0	0	18
F	7	7	4	2	0	0	0
	6	12	4	1	0	3	18
M	1	2	0	0	0	0	0
M	12	17	15	12	6	0	0
F	4	0	0	0	0	0	0
F	3	1	1	0	0	0	0
M	1	0	0	0	0	0	2
	3	2	0	7	6	3	8
M	1	20	12	20	12	17	14
F	9	0	0	3	0	0	6
M	3	3	0	1	0	0	9
	3	6	4	1	0	0	0
	2	3	0	0	2	0	0
M	4	0	0	0	0	0	1
F	3	9	4	0	0	0	0
F	3	1	0	0	0	0	0
M	1	1	0	0	0	0	0
M	3	4	2	0	1	3	7
F	1	7	5	2	0	0	0
F	7	4	0	0	0	2	3
M	2	14	11	14	7	4	10
M	11	16	7	4	4	5	2
M	4	0	0	0	0	9	14
M	1	3	1	0	0	1	21
F	5	3	1	0	0	0	0
F	0	8	7	8	7	23	27
M	2	0	0	0	0	0	0
F	1	15	17	14	9	16	26
M	0	2	0	0	0	0	0
F	5	1	1	2	1	1	0
F	4	8	10	6	7	9	15
F	0	8	0	11	7	7	9
F	12	10	0	1	25	25	26
F	3	9	8	4	1	0	2
M	4	2	0	0	0	0	0
M	4	0	0	0	0	0	18
M	3	9	2	3	3	4	4
F	10	6	2	0	0	0	0
M	8	8	7	6	6	4	3
F	5	19	13	3	0	0	29
F	2	13	12	9	7	2	21
M	9	11	0	0	0	0	0
F	2	6	0	0	0	1	12
M	3	14	3	0	0	0	0
M	1	17	5	3	3	5	7
F	3	2	0	0	4	8	19
F	11	1	0	0	0	0	0
M	4	0	0	0	0	0	11
F	11	5	4	3	1	0	0
F	1	4	0	0	0	5	1
M	8	3	0	0	0	0	3
F	9	18	11	8	14	14	7
F	5	6	5	5	3	5	2
M	3	20	0	0	4	0	38
M	11	6	2	5	0	1	1
M	2	10	7	5	3	3	17
F	1	0	0	0	0	0	0
M	9	11	9	6	7	5	5
M	2	4	6	3	2	1	2
M	1	0	0	0	0	0	0
F	7	0	0	0	0	0	0
M	3	0	0	0	0	0	0
F	3	9	12	1	0	0	0
M	1	0	0	0	0	0	2
M	2	12	14	9	5	7	14
M	0	3	0	0	1	2	2
	4	14	6	2	12	1	11
M	5	5	1	1	0	0	13
F	3	11	8	5	2	0	0
M	2	6	4	3	4	1	3
F	3	0	0	2	2	5	4
M	2	2	0	0	0	0	0
M	2	3	2	0	0	0	0
F	4	3	0	0	0	0	21
M	2	4	3	2	0	0	2
F	4	13	4	5	4	1	5
M	6	5	1	0	0	0	0
F	0	0	0	0	0	0	0
M	11	3	0	0	0	0	0
M	1	6	3	5	5	4	6
	1	1	0	0	0	0	0
F	7	2	1	0	0	0	0
F	10	15	9	8	8	7	12
M	3	12	8	7	10	5	3
F	10	5	3	2	1	0	0
M	2	9	5	4	3	4	1
F	2	12	7	2	1	1	4
M	8	3	2	2	5	7	12
	11	4	2	3	4	2	2
M	2	1	2	4	2	1	1
F	3	16	6	4	3	6	7
F	5	2	2	1	1	5	6
M	2	2	2	1	1	1	15
F	2	5	7	4	6	7	10
M	5	7	5	7	15	12	16
F	1	2	1	2	1	2	1
F	10	1	0	0	0	0	0
F	7	1	1	2	3	0	0
M	5	0	0	0	8	16	14
M	4	2	3	3	3	2	2
	4	2	1	0	0	4	19
M	5	3	2	0	0	0	3
F	11	7	3	0	0	0	0
F	5	0	0	0	0	2	9
M	3	5	0	0	0	0	0
M	3	2	0	0	0	0	0
M	6	5	0	0	4	1	6
M	2	8	0	0	4	5	2
	2	0	1	0	2	2	2
M	5	19	3	3	0	0	21
M	0	2	0	0	0	0	0
M	1	13	0	17	25	0	19
F	7	0	0	0	0	0	0
	1	7	5	0	0	7	0
F	1	0	0	4	0	3	0
F	11	12	2	0	6	5	1
F	8	0	10	0	4	1	0
M	3	0	0	0	4	4	13
M	2	6	2	0	4	8	17
	2	2	0	0	2	3	2
	6	1	0	0	3	0	0
F	7	2	0	0	0	0	0
M	3	1	0	0	0	0	0
M	2	0	0	0	0	0	0
F	11	2	0	0	9	6	4
M	8	18	4	0	9	8	10
M	3	0	0	7	5	3	6
F	7	10	0	0	4	17	21
M	6	7	5	12	19	10	13
F	10	2	1	0	3	1	1
M	1	3	1	0	6	2	7
M	5	8	13	10	9	9	20
M	4	0	0	0	0	0	3
M	6	0	0	0	0	0	0
F	1	0	0	9	0	3	1
	1	14	7	25	23	15	10
F	2	3	0	5	1	3	1
F	3	7	13	5	3	4	16
M	5	1	2	2	2	6	15
F	3	0	0	0	0	0	0
F	12	0	2	0	0	0	1
F	6	5	4	1	2	0	2
F	9	3	1	1	1	1	1
M	2	3	2	2	2	2	17
M	1	9	5	5	3	3	1
M	3	2	3	4	1	2	8
M	0	1	2	2	4	3	3
M	12	2	2	1	1	1	7
M	5	8	4	2	3	10	25
M	3	2	4	3	1	1	2
F	4	5	2	2	3	20	19
M	5	1	1	1	0	0	3
F	9	1	1	1	2	9	9
M	3	3	1	1	0	1	1
F	2	2	1	1	1	0	0
	2	1	1	0	1	0	1
M	2	14	9	3	1	0	1
F	6	0	0	1	1	0	0
F	7	2	1	0	0	1	2
F	1	5	2	2	2	5	4
M	3	5	3	3	2	2	2
F	5	3	3	1	0	0	5
M	3	2	2	1	1	0	0
F	2	2	1	1	1	0	0
M	4	1	0	0	0	0	3
F	6	0	1	2	1	3	1
	8	12	7	7	3	2	2
F	7	11	0	0	0	0	0
F	5	2	5	3	2	1	2
M	9	12	10	6	7	3	3
M	2	1	0	1	4	11	9
M	4	1	0	0	0	0	6
F	4	0	1	3	13	15	7
F	2	6	5	5	3	3	1
M	5	1	1	1	1	1	2
F	7	4	1	1	0	0	0
F	5	3	1	1	1	1	5
M	4	2	1	10	18	16	21
F	2	1	1	0	0	1	0
F	1	3	1	1	1	0	1
F	11	8	10	8	5	5	5
F	1	2	2	2	5	9	18
M	1	4	3	0	0	0	5
F	1	1	2	1	1	1	2
F	0	1	1	2	1	1	1
F	1	1	0	1	0	2	1
M	4	2	1	2	0	0	0
F	1	1	2	3	2	0	0
F	9	14	2	0	0	0	0
M	16	1	0	0	0	0	0
M	11	1	0	0	0	0	0
M	15	0	0	0	0	0	0
M	7	2	0	0	0	0	2
F	7	0	0	0	0	0	4
M	6	4	0	0	0	0	0
F	6	5	1	0	0	0	0
M	4	2	0	0	0	0	0
F	5	4	1	0	0	0	5
	2	1	0	0	0	0	0
F	11	7	9	6	2	0	0
M	7	1	0	0	0	0	0
F	6	9	0	0	0	0	0
F	2	1	0	0	0	0	0
F	4	0	0	0	0	0	0
M	9	15	20	17	14	9	4
M	2	0	0	1	0	3	3
M	2	0	0	3	5	2	1
F	2	1	0	0	0	0	0
M	0	3	3	3	0	0	0
F	5	14	10	5	15	7	20
F	2	1	1	1	0	0	0
M	7	8	8	4	1	0	11
F	1	0	0	0	0	0	0
M	0	7	11	9	4	2	1
M	9	2	0	0	0	0	0
F	3	9	5	5	5	2	5
	2	5	1	0	0	0	0
M	0	4	2	0	0	0	0
F	0	1	0	0	0	0	0
F	4	0	0	0	0	0	16
	4	14	7	3	0	0	0
F	2	0	0	0	0	0	0
	3	2	5	5	7	7	13
F	1	1	0	0	0	0	3
M	3	13	1	0	0	0	0
M	2	1	1	1	13	19	14
F	4	1	4	15	7	15	18
	3	1	1	1	0	0	0
	0	1	0	0	1	1	0
F	14	2	2	2	1	1	1
M	5	3	4	3	2	1	13
	2	2	1	2	1	1	0
F	9	9	2	1	1	2	1
M	4	4	5	0	5	3	7
M	6	18	5	2	0	0	22
F	1	0	0	0	0	0	0
M	5	2	0	0	0	1	2
F	5	1	0	0	0	3	2
M	2	1	0	0	1	1	0
M	1	1	0	0	1	0	0
F	6	3	4	2	1	0	0
F	6	13	10	7	9	12	4
F	6	3	0	0	0	0	0
F	4	2	0	0	0	0	0
F	4	1	0	1	0	0	6
M	4	2	0	1	1	0	3
M	3	2	0	1	0	0	2
F	2	0	0	1	0	0	2
F	8	1	0	1	1	0	3
F	3	1	0	0	2	2	4
M	2	0	0	0	1	1	1
M	6	0	0	0	0	1	0
M	5	0	0	0	1	0	0
M	4	0	0	0	2	1	0
F	2	0	0	0	3	2	2
M	8	1	0	0	2	1	1
F	7	4	5	7	14	15	6
M	2	5	4	0	0	0	5
M	2	1	0	0	0	0	0
M	2	20	20	3	10	0	0
M	1	1	0	0	0	0	0
F	1	1	0	0	0	0	0
M	8	7	18	7	5	2	19
F	3	4	0	0	0	0	2
F	2	0	0	0	0	0	1
	3	3	1	0	0	1	6
F	1	0	0	3	1	0	1
	7	1	2	0	0	0	1
M	9	8	6	0	0	0	0
F	5	8	4	1	0	0	0
F	3	1	0	0	0	0	0
M	8	3	0	0	0	0	6
M	4	3	2	0	0	0	0
M	9	3	1	0	0	0	0
M	10	2	0	0	0	0	0
F	10	0	0	0	0	0	0
F	8	0	0	0	0	0	1
F	7	1	0	0	0	0	2
F	4	3	0	0	0	0	17
M	1	0	0	0	0	0	0
M	4	5	0	0	0	0	0
M	1	2	0	0	0	0	0
F	9	11	3	1	0	4	8
M	3	10	2	0	0	0	4
M	3	8	10	2	0	0	1
F	8	2	0	0	0	0	3
M	5	2	2	0	0	0	17
F	3	2	0	0	0	0	0
F	2	11	2	0	0	0	0
M	3	4	0	0	7	16	15
M	1	0	0	0	0	0	0
M	2	3	2	1	8	7	8
M	2	6	2	2	1	4	2
F	4	8	6	4	4	5	2
F	2	20	0	1	12	12	27
M	6	14	4	1	0	0	2
F	5	6	1	0	0	0	2
	2	8	4	0	0	0	4
F	6	2	0	0	0	0	1
F	8	3	0	0	0	6	0
F	6	3	0	0	0	6	16
M	5	1	0	0	0	0	0
M	1	4	2	0	0	0	0
F	3	2	0	0	0	0	2
	1	6	1	0	0	0	10
F	8	1	0	0	0	0	5
M	3	6	0	0	0	0	9
F	11	5	0	0	0	0	11
F	2	5	0	0	0	0	0
M	3	19	13	0	0	1	26
F	3	20	4	1	0	0	0
	2	7	0	0	0	0	0
M	8	0	0	0	0	0	0
M	7	6	1	0	0	2	12
M	12	8	2	0	0	0	6
M	4	2	0	0	0	0	19
M	1	1	0	0	0	0	5
M	8	9	4	2	1	1	0
F	4	12	2	0	0	4	18
F	6	2	0	0	0	0	0
M	2	11	9	8	2	2	0
M	11	0	0	0	0	0	0
F	7	3	0	0	0	0	0
F	3	0	0	0	0	0	0
F	10	4	0	0	0	0	0
M	8	0	0	0	0	0	0
F	6	11	4	0	0	0	0
F	4	3	0	0	0	0	0
M	7	9	2	0	0	0	0
M	2	0	0	0	0	0	0
M	2	15	8	2	5	0	0
F	2	10	11	8	3	4	5
M	2	1	0	0	14	12	0
M	3	5	2	0	0	0	3
F	5	4	3	0	0	0	10
F	1	0	0	0	0	0	2
M	10	10	5	4	6	9	5
F	5	6	2	5	5	5	6
M	6	0	0	17	13	10	6
M	1	13	6	3	1	0	2
F	7	10	6	3	2	0	0
M	4	7	0	0	0	0	0
M	2	0	0	0	0	0	0
F	1	4	3	0	0	0	0
M	6	1	1	4	2	2	12
M	5	0	0	2	1	1	2
F	2	1	0	2	1	0	0
F	0	5	2	2	1	1	1
M	13	1	1	0	2	1	2
M	2	8	6	1	4	4	14
M	4	2	4	3	6	5	5
F	3	5	1	0	0	0	0
M	10	4	1	0	3	2	14
M	3	2	0	2	2	2	2
	2	19	8	7	2	3	4
F	3	5	1	0	0	1	4
M	8	1	0	0	0	0	0
M	11	12	6	2	0	0	0
M	2	2	0	0	0	8	20
M	4	4	1	0	0	0	7
F	1	8	2	0	0	0	0
F	7	2	1	0	0	0	6
F	2	9	3	1	0	0	4
F	9	5	3	1	0	1	0
M	0	7	9	9	13	18	10
F	8	11	0	0	0	0	0
M	4	15	13	1	3	2	7
M	2	5	6	9	8	10	13
F	1	0	0	3	2	2	2
F	6	1	0	0	0	0	0
F	2	0	0	0	0	0	0
	1	3	0	0	0	0	0
M	1	2	2	0	3	1	13
F	4	0	0	1	4	0	0
F	14	2	0	0	0	3	0
F	1	9	4	1	3	3	7
F	2	7	0	0	0	5	18
F	5	3	0	0	0	0	17
M	1	2	3	0	0	2	13
	11	15	9	4	1	0	0
	2	5	5	3	0	0	0
F	10	3	5	2	0	0	0
F	10	0	0	0	0	0	18
M	5	19	6	4	3	1	1
M	3	19	6	5	10	12	14
M	9	1	0	13	14	12	0
M	2	3	0	0	0	0	0
M	3	0	0	0	0	0	0
F	10	4	3	2	0	0	0
M	3	18	13	20	21	31	18
M	2	1	2	1	1	0	14
M	6	0	0	0	0	0	0
M	8	1	0	0	0	0	5
M	2	0	0	0	0	0	0
M	3	0	0	0	0	0	0
M	2	1	0	0	0	0	11
F	24	9	0	5	0	0	4
M	3	0	0	0	0	0	2
F	5	1	0	0	0	0	2
	2	14	5	2	0	0	3
F	14	5	1	0	0	0	0
F	13	15	9	5	1	1	0
F	7	5	5	1	0	1	0
F	5	1	0	0	0	0	7
M	8	5	1	0	0	0	20
	3	12	4	1	0	0	3
M	3	10	3	1	3	5	2
	2	1	0	0	0	0	3
	6	10	5	2	1	0	8
F	1	2	0	0	0	0	0
F	0	2	1	3	3	4	13
F	4	11	4	3	1	0	0
M	8	19	20	16	13	30	38
F	3	4	1	0	0	0	0
F	14	3	3	5	2	2	0
M	6	14	3	3	2	1	2
F	5	4	3	1	0	0	5
M	1	0	0	0	0	0	0
F	9	2	2	0	0	0	0
M	0	1	0	0	0	0	0
	2	0	0	0	0	0	0
F	1	8	5	5	2	1	9
M	9	3	3	1	1	1	19
	1	19	8	14	16	9	12
M	5	9	9	6	2	0	13
F	4	8	1	1	0	0	15
	2	5	6	1	1	16	19
F	3	10	3	2	0	0	0
M	2	1	0	0	0	0	0
M	2	0	0	0	0	0	0
M	8	3	1	0	0	0	9
F	3	2	0	0	0	0	0
F	1	0	0	0	0	0	0
M	7	16	5	3	0	0	4
M	2	10	15	14	19	15	19
M	2	2	0	2	18	21	5
	1	0	0	0	0	0	0
M	10	1	1	0	0	0	4
M	2	11	2	0	0	0	7
	2	0	0	0	0	0	0
F	1	19	21	26	11	1	0
F	6	2	0	0	0	0	0
F	5	5	2	0	0	0	1
F	3	12	4	0	0	0	4
M	8	15	9	7	9	6	2
F	0	0	0	0	0	0	0
F	3	16	5	4	1	0	0
	2	1	0	1	0	0	0
	2	6	4	3	2	2	2
F	4	13	5	9	16	16	20
M	2	0	0	0	0	0	7
M	3	0	0	0	0	0	10
M	3	15	6	5	5	4	1
M	1	7	3	1	0	1	0
F	2	6	3	1	0	0	0
M	9	2	0	0	0	0	4
F	0	5	1	2	4	5	1
F	9	9	4	1	0	0	5
M	7	6	3	1	0	0	5
M	2	0	0	0	0	0	0
M	2	0	0	0	0	0	0
	2	5	0	0	0	0	0
	9	4	0	0	0	0	0
F	10	3	0	0	0	0	3
F	8	5	5	0	0	0	6
F	6	9	3	1	0	0	0
M	7	0	0	0	0	0	0
M	6	3	0	0	0	0	1
M	12	7	4	4	3	1	6
	2	2	0	0	0	0	0
M	0	4	6	0	2	0	13
F	7	13	7	10	6	4	10
M	1	9	2	2	4	2	23
F	12	13	12	15	12	9	5
M	8	9	7	3	1	1	8
F	1	8	6	4	0	0	0
F	5	4	2	6	9	5	9
F	10	20	21	20	14	18	10
M	10	5	1	1	0	2	13
F	7	5	4	3	2	2	3
M	6	18	11	8	5	4	9
F	1	3	9	15	13	22	6
M	4	2	1	0	11	1	6
M	3	6	0	0	0	0	0
F	1	8	6	3	4	3	9
F	6	1	2	2	2	4	16
F	5	1	2	1	0	0	1
F	6	6	4	3	2	2	4
F	6	4	6	4	1	1	19
M	2	12	12	9	6	5	0
M	8	8	0	0	0	0	0
M	6	4	7	5	5	5	4
M	5	10	4	4	2	2	5
	1	2	0	1	1	1	1
M	7	1	1	2	2	5	12
F	0	5	4	1	1	2	6
	6	1	1	1	1	1	1
F	5	6	7	6	7	4	5
F	2	1	1	1	1	1	1
F	3	8	3	6	10	17	23
F	1	3	0	1	0	0	0
F	8	4	0	0	0	0	4
M	1	0	0	1	1	0	2
M	1	11	7	6	1	5	4
F	6	3	3	4	3	3	13
F	3	1	4	7	4	3	2
F	2	0	1	1	0	1	0
M	2	4	1	3	4	5	10
M	2	3	3	2	1	0	0
M	12	10	11	8	6	3	4
F	5	12	9	5	4	4	7
	5	5	3	3	2	1	7
M	7	5	5	6	6	5	5
F	10	9	7	5	6	4	5
F	3	1	1	3	0	2	4
M	2	4	3	5	5	7	3
M	8	11	12	7	5	4	5
M	2	4	4	3	4	3	2
M	7	7	3	3	4	3	16
M	11	2	2	2	1	2	3
	1	13	17	22	5	24	25
M	9	17	19	14	15	15	20
	13	7	5	4	3	2	5
F	11	1	0	1	0	5	3
M	7	6	6	4	3	5	5
M	4	8	8	7	4	7	8
F	3	18	16	18	24	16	15
F	2	1	0	1	1	1	1
	1	14	10	5	1	23	19
F	1	5	5	7	6	1	11
F	5	8	10	6	6	6	14
M	4	14	8	8	8	10	30
M	16	17	10	10	7	7	7
M	2	1	0	0	0	3	0
	5	0	0	0	0	0	0
	2	10	5	5	5	5	5
M	5	10	8	7	5	4	13
F	7	7	4	5	12	11	8
F	6	11	7	2	1	2	7
M	5	12	9	7	10	6	8
F	3	15	7	2	0	1	2
M	3	4	6	1	2	1	1
F	6	7	3	2	1	1	1
F	0	4	4	3	3	1	1
M	3	5	2	3	4	5	12
F	3	18	11	12	14	14	24
F	8	3	3	1	1	1	1
M	5	11	11	7	8	5	6
M	11	15	10	7	8	5	8
F	7	3	3	3	0	0	0
F	2	11	10	10	12	11	11
M	5	12	8	7	8	9	21
F	3	4	4	5	4	4	5
F	11	5	10	8	4	7	15
M	11	7	8	8	7	8	6
F	4	18	21	16	20	17	13
F	1	1	0	0	1	1	1
F	0	1	2	1	1	1	5
	3	7	5	7	4	4	4
M	4	9	13	12	7	4	16
F	4	3	4	2	1	1	20
M	2	10	3	3	7	8	7
F	7	1	1	1	1	1	6
F	6	2	3	5	7	7	12
	1	4	1	1	1	1	1
F	1	4	2	1	1	2	1
F	13	4	3	5	6	9	11
	11	9	13	11	8	11	20
F	2	11	2	3	2	3	30
M	3	18	20	18	16	19	33
	44	17	33	31	32	26	25
M	12	11	9	7	7	6	4
F	9	10	4	2	0	4	0
F	4	1	1	1	4	4	15
M	9	2	2	2	1	1	9
F	7	8	4	6	8	15	24
M	2	9	7	4	1	0	1
M	5	4	4	1	4	9	21
M	3	11	7	7	10	9	8
F	1	10	12	9	8	7	0
	2	2	0	0	0	0	0
M	5	1	1	4	5	2	4
F	8	19	11	8	6	6	4
F	1	2	8	1	1	1	2
	6	6	1	1	1	1	1
F	11	2	6	5	5	4	5
M	6	11	19	10	4	2	2
M	5	3	2	1	1	1	1
F	3	1	1	3	1	1	2
M	10	13	7	3	3	5	5
F	3	7	6	5	2	2	1
M	2	5	5	7	9	14	16
M	2	5	2	3	2	4	6
	6	8	7	4	2	2	4
F	4	17	9	6	4	4	11
	4	17	12	11	14	22	28
F	1	2	2	1	2	3	2
M	7	14	17	13	11	12	15
F	2	7	8	8	5	5	5
F	2	2	4	4	4	4	3
F	7	3	1	3	6	10	13
F	5	5	3	3	2	2	2
F	5	0	4	6	5	9	8
	3	3	6	6	11	7	0
M	1	10	6	6	8	6	6
F	6	8	4	6	5	6	2
M	7	4	3	1	1	2	6
F	7	2	2	1	0	3	18
M	3	18	12	11	7	6	15
M	3	0	1	1	1	1	0
F	1	2	1	10	3	3	0
F	1	0	1	0	1	1	0
M	11	8	4	2	2	1	7
F	3	9	6	3	2	3	2
M	1	5	0	0	0	0	0
F	11	19	19	10	18	18	10
	3	3	1	1	1	1	8
M	2	8	8	6	26	24	14
M	6	1	1	1	1	0	0
F	3	4	1	1	1	1	1
F	10	18	14	23	15	12	8
M	3	0	5	4	8	6	9
M	1	16	15	13	10	3	10
F	6	13	8	2	2	2	3
F	1	8	2	2	1	2	3
M	15	9	8	16	23	15	17
	3	3	0	0	1	0	10
	2	1	0	0	2	2	4
F	8	12	12	5	8	11	29
M	6	1	2	2	1	1	9
	1	5	2	3	1	1	2
M	6	7	4	2	1	0	3
M	2	4	3	2	1	0	0
F	2	11	5	2	5	6	13
M	4	1	0	0	1	0	0
M	2	4	8	4	2	0	0
M	4	2	1	2	2	2	6
M	5	2	5	7	5	6	11
M	2	4	2	2	3	4	5
F	1	0	1	6	5	13	10
	5	1	0	0	3	1	18
M	5	4	6	3	9	2	7
M	3	0	14	12	8	15	15
	1	2	0	0	0	0	0
F	6	4	1	0	2	5	8
M	3	9	2	1	1	1	5
M	4	11	15	18	17	26	30
M	1	9	0	1	0	5	1
	7	6	0	0	0	0	0
F	9	0	7	11	13	8	9
M	7	3	2	1	3	13	19
	5	7	1	3	2	4	14
M	7	0	0	3	2	1	1
M	9	15	18	16	12	13	25
M	2	7	4	1	0	0	0
	2	0	0	2	2	1	7
F	8	0	11	2	3	7	5
F	3	8	9	2	4	1	1
M	5	14	16	15	16	20	26
F	5	1	2	2	7	13	8
F	2	0	2	6	2	4	6
M	8	0	0	6	8	1	16
	4	3	4	2	1	7	7
M	3	1	7	6	1	15	18
F	9	0	6	0	4	0	3
F	4	1	2	1	0	5	2
M	2	2	0	0	3	12	6
F	2	4	6	1	1	9	3
F	9	0	3	3	8	4	10
F	8	11	3	1	3	8	2
F	6	4	4	7	1	4	1
F	3	4	3	4	3	1	20
F	3	4	3	4	3	1	20
M	3	0	4	3	7	9	1
M	3	6	5	5	8	11	10
M	1	15	23	15	13	16	8
F	10	9	10	9	9	9	17
F	3	2	2	1	2	2	11
M	55	5	9	10	10	7	14
	6	2	2	2	3	6	15
M	4	5	4	6	16	21	14
M	2	2	2	2	3	3	2
F	10	8	7	6	7	6	8
F	5	12	9	6	7	6	29
	39	9	7	4	3	5	6
F	8	7	6	5	4	4	6
M	8	8	7	9	7	3	3
	3	4	6	5	5	4	4
F	0	1	1	3	2	2	6
	1	6	6	8	8	6	13
M	0	0	1	0	1	2	1
F	1	2	3	2	3	5	5
M	62	2	2	3	4	4	2
F	10	4	2	2	1	6	12
M	5	4	2	2	3	1	2
	0	2	1	1	1	1	1
M	13	7	13	10	9	5	4
M	13	7	13	10	9	5	0
	2	10	5	4	3	4	11
F	3	5	6	8	9	7	8
M	11	3	3	3	0	0	1
F	1	6	0	0	0	0	0
F	10	2	2	2	2	2	9
F	1	3	2	2	4	3	6
F	0	4	3	3	3	3	5
M	2	20	16	17	11	10	7
M	11	16	12	11	8	6	8
	6	13	8	5	2	4	6
F	5	13	13	19	19	19	15
M	3	1	2	2	3	4	1
	1	3	2	2	3	2	15
F	14	13	7	4	3	5	0
F	14	13	7	4	3	5	2
	1	11	23	1	15	2	1
F	5	6	4	3	2	2	5
	0	15	8	8	7	6	4
M	11	15	10	7	4	5	4
M	13	5	3	2	2	3	7
M	5	2	2	5	4	8	9
F	1	2	1	1	1	1	1
F	11	4	0	5	5	5	19
F	7	0	0	0	1	1	1
M	11	8	8	6	8	8	8
F	3	9	4	3	4	6	26
F	1	1	3	2	1	2	2
F	9	13	0	0	0	0	0
F	9	13	7	5	2	2	3
F	10	11	7	5	2	2	3
M	2	9	3	9	5	4	4
M	2	4	2	1	1	1	2
M	1	2	0	0	0	0	0
F	1	3	4	3	4	10	16
	2	6	4	2	3	4	5
	2	6	4	0	0	0	0
F	2	1	2	2	3	3	4
M	6	0	1	1	2	1	5
F	3	4	7	7	5	5	16
	2	6	6	5	7	3	22
F	10	5	5	6	14	14	17
F	15	3	4	1	1	1	2
M	2	7	9	5	5	5	9
F	9	6	4	6	5	7	5
M	2	3	3	3	6	8	21
F	1	5	7	16	7	2	16
F	1	13	3	6	22	12	31
M	3	1	1	2	1	1	1
M	1	7	6	5	4	5	4
F	2	13	18	18	3	6	1
F	2	1	1	2	3	6	3
M	2	2	2	2	1	5	8
	1	1	1	1	1	1	4
F	8	5	2	2	5	4	24
F	13	6	6	4	3	3	3
F	6	1	1	2	0	7	18
	3	18	21	21	12	15	14
M	1	8	6	1	1	8	16
F	2	17	24	0	0	0	0
M	9	2	0	0	0	0	0
F	1	1	1	1	1	1	2
M	7	3	3	2	4	4	8
F	13	3	3	4	5	4	2
F	2	10	5	4	3	4	8
F	10	14	12	6	8	7	9
M	2	5	8	12	17	12	5
M	1	8	10	5	4	5	3
M	4	18	3	2	1	1	16
M	9	4	7	10	6	4	3
F	2	6	5	3	4	5	4
	6	1	2	2	3	7	16
M	11	8	7	5	4	4	3
F	9	1	3	11	19	14	12
F	8	2	1	2	1	1	2
M	6	7	14	13	8	3	14
M	4	2	8	4	4	3	18
F	2	11	12	8	9	9	5
M	11	15	21	22	20	18	18
F	8	4	2	2	3	3	2
M	4	6	4	3	6	5	10
F	2	13	10	7	7	5	3
F	13	16	8	5	4	2	18
F	2	12	12	9	13	26	14
	3	1	4	2	2	5	12
	6	0	1	1	1	1	2
	4	3	2	1	2	1	1
	12	12	12	6	5	3	3
M	5	4	2	2	7	19	22
F	3	1	1	1	0	0	0
F	0	4	14	11	17	22	23
F	6	3	3	3	3	3	6
F	4	4	5	2	2	2	10
F	2	13	10	10	6	3	9
F	1	2	5	7	5	18	12
F	1	6	6	5	6	3	1
F	0	10	7	4	14	11	24
F	5	3	2	2	2	5	18
M	5	2	1	2	1	1	2
F	2	5	4	3	3	9	5
F	3	0	0	0	0	0	3
M	5	5	4	5	2	2	1
M	3	5	3	2	1	5	6
M	11	2	4	2	4	3	3
M	4	3	5	1	3	2	8
M	2	20	25	14	13	9	20
F	6	7	4	0	1	8	13
M	2	7	5	2	2	3	14
M	2	5	5	5	3	2	1
F	13	3	3	3	3	3	6
F	9	7	10	9	7	6	4
M	4	7	6	20	18	15	12
F	2	4	8	6	4	6	10
	0	8	9	7	8	5	3
F	10	4	3	2	1	3	7
	2	17	22	25	15	31	32
F	8	7	8	10	9	8	9
M	7	14	15	13	7	5	3
F	3	5	4	4	3	2	3
	6	1	2	1	1	1	1
F	2	1	0	0	0	0	0
M	1	3	2	2	1	2	13
M	8	2	3	2	1	1	1
M	8	13	20	15	9	13	24
M	4	2	1	2	2	3	12
F	7	14	3	3	3	1	2
M	3	11	8	7	3	3	9
F	5	10	14	12	12	19	25
M	3	3	5	5	5	3	5
M	9	3	5	3	2	2	2
M	6	1	2	2	3	3	4
F	4	5	4	3	3	4	7
M	4	1	3	3	2	4	14
F	6	7	3	6	6	4	8
F	2	14	11	7	6	6	7
F	2	4	3	5	2	5	14
F	11	6	9	5	6	4	6
F	9	14	9	5	5	4	6
	11	3	2	1	2	1	4
F	9	1	1	1	1	1	3
M	6	3	2	1	1	1	5
F	3	6	3	2	15	16	16
M	2	1	4	2	3	1	4
M	8	1	1	0	0	0	8
F	6	11	2	2	5	5	4
F	4	5	2	2	1	2	3
M	10	17	10	14	14	16	12
F	8	5	3	1	2	2	1
F	4	5	5	6	5	4	7
F	3	6	3	2	2	5	11
F	7	4	8	8	10	8	23
F	6	0	1	1	1	1	1
F	2	20	15	12	10	7	5
F	2	3	4	3	2	1	1
M	0	1	1	3	10	6	5
M	2	2	3	2	12	7	5
M	7	3	3	3	2	4	17
F	11	5	3	2	1	1	1
F	10	3	6	2	4	4	3
M	7	1	1	1	1	1	1
F	1	7	14	7	6	6	3
M	5	4	12	2	1	2	5
M	4	16	3	5	6	3	14
F	11	15	15	13	12	9	10
M	1	13	12	10	10	7	7
F	7	1	1	1	1	1	4
F	3	2	2	3	4	8	14
M	2	5	3	6	1	5	13
M	2	20	15	6	5	3	14
F	4	17	16	7	7	9	8
F	2	13	10	17	13	20	13
	14	3	9	7	6	5	10
M	7	20	15	9	7	4	4
M	2	3	4	5	4	3	5
F	11	9	5	3	3	3	2
M	3	13	3	2	0	0	6
	7	9	8	5	5	12	22
F	9	13	10	6	11	7	7
M	5	2	0	0	0	1	1
F	4	11	6	5	4	4	3
M	7	1	1	1	1	1	1
F	3	6	11	12	10	8	10
F	3	11	18	11	7	6	29
M	3	2	3	2	2	2	6
M	1	10	6	4	5	5	14
F	10	0	2	2	2	2	4
	4	3	2	1	2	1	13
M	6	10	5	3	0	5	5
M	8	1	3	2	2	0	1
F	11	0	5	2	3	14	6
	1	7	2	7	5	5	3
F	12	10	6	8	6	4	10
M	14	3	2	2	2	1	1
M	3	4	4	3	3	3	11
F	1	17	12	6	6	6	8
M	6	0	1	1	1	1	2
F	5	6	2	1	2	3	13
F	5	7	9	12	12	14	20
M	3	10	13	18	20	23	20
	0	4	5	6	6	5	2
F	11	4	4	3	3	3	3
F	2	6	7	3	4	15	3
F	2	8	6	3	3	9	24
M	9	7	10	3	5	5	20
F	3	10	8	3	3	4	21
F	13	6	9	7	6	5	11
F	1	12	18	13	7	5	5
F	10	12	9	7	9	8	13
F	1	20	15	33	23	22	13
M	9	4	2	2	2	4	6
F	9	7	4	2	2	2	2
M	2	12	11	11	10	14	16
F	7	8	8	6	6	6	25
M	3	6	3	2	3	1	6
M	2	4	4	3	3	3	3
M	12	10	5	5	6	6	21
F	9	4	3	3	2	3	3
M	1	2	2	2	1	7	4
M	1	2	2	2	1	7	0
	1	8	8	5	4	5	4
	4	2	2	2	3	3	12
M	3	3	6	5	4	1	1
M	2	4	1	3	0	2	5
M	7	5	3	9	7	7	12
	4	18	8	8	11	5	22
F	4	11	0	0	0	0	0
M	2	5	2	4	2	2	5
F	2	3	1	1	1	4	11
M	1	5	3	2	1	1	1
M	11	5	5	4	1	1	0
F	7	20	14	10	9	6	12
	5	2	2	10	5	12	19
M	4	12	15	14	11	10	10
	2	4	3	1	2	1	0
	2	7	2	2	6	14	21
F	1	18	19	14	15	10	11
F	13	7	0	0	0	0	0
F	6	6	3	4	4	3	4
M	4	4	2	1	1	1	4
F	3	3	2	1	2	1	2
F	9	17	9	6	9	5	3
M	5	2	4	8	6	6	4
M	3	4	2	1	1	2	3
F	7	1	3	2	1	2	2
M	6	18	15	13	9	7	11
F	8	3	3	2	1	2	17
M	5	1	0	0	0	0	0
M	10	9	4	3	2	4	4
M	2	2	3	4	6	6	12
M	13	2	2	2	1	2	1
M	9	1	2	2	2	2	1
F	3	15	6	5	4	3	7
M	9	20	11	13	9	4	18
M	1	3	2	1	1	1	5
M	6	7	5	3	1	1	5
	1	1	2	1	1	1	1
F	9	3	1	1	1	1	5
F	7	1	4	3	8	6	3
	2	4	6	4	4	7	10
M	15	4	6	4	1	2	3
M	7	12	6	7	4	4	5
M	5	5	1	1	1	1	2
	2	6	11	4	2	9	23
M	4	2	2	1	1	1	1
F	2	12	7	7	6	4	1
M	2	2	14	20	3	3	0
M	3	4	1	1	0	2	16
F	1	3	1	1	2	3	0
F	11	9	7	6	9	6	8
M	8	4	4	3	2	2	15
M	2	4	4	2	2	2	13
F	12	11	4	3	2	3	5
M	2	1	1	2	1	1	7
F	5	0	3	6	7	8	0
M	1	11	12	15	15	9	6
	1	13	2	2	1	2	3
F	15	3	2	2	2	2	3
	10	4	5	2	1	3	1
	5	16	8	3	1	3	28
	4	5	5	5	6	7	5
M	2	1	1	2	2	3	8
	2	1	2	2	9	8	10
M	8	9	9	10	8	7	7
F	2	4	4	5	3	4	2
M	1	13	5	3	3	3	3
M	1	2	4	2	3	2	2
F	10	2	0	0	0	0	0
F	9	7	5	3	3	0	3
M	4	0	1	1	1	1	2
	8	2	2	3	3	2	2
F	3	5	3	2	2	2	3
M	0	2	2	3	4	4	5
M	2	7	3	2	1	1	1
F	8	15	9	17	12	7	33
M	7	1	1	1	1	2	13
M	7	1	1	1	1	2	0
F	1	3	2	2	4	3	5
M	3	3	2	2	1	7	16
F	2	14	8	5	12	17	23
M	12	18	13	13	10	8	9
F	14	4	5	6	8	10	4
F	8	8	3	3	3	1	10
M	9	1	1	2	1	2	8
F	7	4	3	3	3	5	14
F	0	6	11	6	4	4	9
F	10	1	1	2	2	1	4
M	4	10	7	5	3	2	12
M	3	1	2	2	2	2	3
F	14	2	2	4	7	9	7
	3	2	0	0	0	0	0
M	1	12	11	8	4	6	8
F	5	18	11	7	8	5	7
	3	8	4	2	2	1	22
M	7	14	8	5	5	5	12
F	6	3	6	4	4	6	15
M	1	1	1	3	2	1	2
M	1	1	1	3	2	1	2
F	7	2	2	2	3	3	1
F	6	6	4	2	2	2	2
	3	3	2	2	3	5	10
F	2	18	23	22	15	20	11
F	9	12	7	8	5	4	3
M	6	4	3	9	3	3	7
M	4	9	4	4	4	5	24
F	2	4	2	1	2	1	2
F	2	19	3	6	11	12	17
M	4	9	8	5	3	2	5
M	4	13	7	5	3	2	5
	4	6	6	9	5	3	4
F	1	14	15	11	13	9	8
F	3	4	2	1	1	1	3
M	15	17	23	18	20	22	24
F	4	5	5	6	5	5	4
M	2	2	2	2	2	2	1
M	13	6	10	10	9	8	21
M	9	7	3	1	1	4	2
	2	3	2	4	3	2	2
M	8	4	3	1	1	2	2
M	5	1	8	15	8	7	9
	3	2	2	2	2	2	10
M	2	5	2	2	2	2	2
F	1	19	21	11	11	5	6
M	7	5	8	4	4	9	0
M	7	5	8	4	4	9	12
F	6	5	4	3	2	2	14
M	4	4	2	0	0	1	1
M	2	19	9	8	8	8	35
	13	3	4	3	3	2	5
M	11	4	3	3	3	4	15
F	9	5	10	7	4	4	2
F	7	4	2	1	2	2	2
F	4	20	13	10	10	8	8
F	11	9	13	13	22	17	23
F	14	4	6	5	4	3	2
	1	20	12	11	7	5	1
F	2	7	4	3	2	5	16
	11	7	7	4	3	3	4
F	2	3	4	3	2	2	1
F	1	2	1	2	1	2	10
F	11	2	5	3	2	3	17
F	6	9	8	6	6	5	5
M	1	9	17	5	4	3	4
M	7	14	12	8	7	12	13
M	1	5	1	3	2	4	7
M	9	7	5	2	2	1	1
F	1	3	3	1	1	1	2
	1	18	0	0	0	0	0
F	12	17	17	12	14	12	29
F	11	6	12	6	10	9	14
F	6	12	6	4	4	3	17
M	6	15	15	14	9	7	5
	2	2	1	2	1	1	9
M	1	16	14	28	16	3	3
F	10	8	6	2	2	4	13
	6	5	5	5	5	4	5
F	0	2	2	3	6	6	5
F	6	6	4	3	2	3	4
F	6	6	4	4	2	3	17
F	10	5	2	2	1	1	2
M	2	4	3	3	5	4	8
F	9	2	1	2	3	2	1
F	4	5	3	3	2	2	3
M	10	14	8	8	8	6	17
F	8	16	19	15	19	24	20
M	3	7	4	3	2	3	7
F	1	1	1	2	2	3	2
M	3	9	5	3	2	3	8
F	15	5	3	1	1	2	1
M	7	9	5	3	2	1	23
F	8	19	17	30	22	14	14
F	6	3	2	1	2	1	1
M	8	2	2	1	2	2	18
	1	16	21	25	26	31	0
M	10	16	17	10	10	12	9
M	3	2	3	1	4	3	11
M	2	12	8	17	18	13	8
F	3	6	2	1	1	1	1
M	9	14	3	4	4	5	7
F	0	10	0	0	0	0	0
F	0	19	15	14	18	21	19
F	7	11	9	8	6	5	6
	4	2	1	1	1	8	13
M	2	6	1	1	1	1	1
	5	3	2	2	1	1	5
F	10	17	27	15	12	16	18
	3	10	5	4	5	5	1
M	9	14	11	6	5	3	3
M	4	2	3	4	3	2	0
M	2	9	6	5	4	3	23
M	7	4	2	3	17	13	19
F	3	8	11	8	6	5	15
F	2	2	3	2	1	1	2
	1	6	4	3	4	9	14
M	3	2	2	2	2	2	4
F	1	6	4	5	4	4	2
	9	4	3	4	3	5	8
M	11	10	7	6	3	5	6
M	2	2	5	2	3	8	14
M	1	15	25	27	27	26	26
F	0	1	1	2	2	2	2
M	5	5	2	2	2	0	2
F	3	4	3	2	2	3	13
F	1	5	4	4	3	2	0
M	1	3	2	2	1	0	0
M	12	2	2	0	0	0	0
F	2	8	6	3	3	1	4
M	2	2	0	0	0	0	0
F	10	5	5	4	4	4	7
F	6	5	4	2	5	15	18
F	4	10	8	7	8	12	13
M	1	2	2	3	1	3	3
M	2	9	7	8	4	2	14
	5	4	3	2	0	1	5
	3	5	2	3	3	4	24
M	2	5	3	4	3	3	4
F	5	12	14	12	8	13	15
F	7	3	1	0	0	0	1
F	7	7	5	3	2	1	2
M	1	2	0	2	1	3	3
F	2	3	1	2	0	0	1
M	13	8	8	6	5	6	7
F	12	18	18	14	14	10	9
F	11	17	11	10	11	7	16
F	2	3	3	3	2	2	6
	11	8	5	5	4	2	2
M	12	0	0	0	0	0	0
F	5	2	2	2	2	3	1
F	5	3	3	1	4	6	7
	4	2	1	0	2	1	0
F	9	7	6	5	5	2	3
F	9	5	4	2	2	2	1
	4	6	3	1	2	2	5
F	6	2	0	0	0	0	17
	3	7	2	2	0	4	18
F	2	13	9	7	4	2	4
M	6	1	0	0	1	2	14
	3	4	5	2	3	2	2
	4	1	0	0	0	3	13
M	3	1	3	3	2	1	9
F	11	9	7	6	7	6	7
F	4	9	2	1	1	0	2
F	6	5	4	5	3	3	2
M	5	2	2	1	0	0	0
F	1	7	4	3	13	13	14
F	2	3	1	1	0	0	2
M	1	12	15	18	11	20	13
	1	4	0	0	0	0	0
F	9	15	8	7	6	5	11
F	5	3	2	2	1	1	5
M	3	16	7	6	6	2	3
M	2	18	10	14	8	1	1
F	1	8	6	5	7	3	1
M	7	9	9	7	7	21	17
	8	9	8	6	7	14	20
	8	6	5	5	3	2	0
F	6	6	6	4	3	4	2
M	3	0	3	9	9	10	0
	2	0	0	1	3	2	3
M	9	8	6	4	5	6	6
M	0	4	4	0	2	0	2
M	3	2	4	0	2	2	6
M	8	1	1	1	1	1	9
M	7	1	5	3	4	2	2
M	3	16	10	6	5	12	24
	7	7	7	4	4	0	13
F	3	0	0	0	0	0	0
M	7	14	7	8	6	4	17
M	5	3	0	0	0	0	3
F	3	7	6	7	5	5	5
	7	0	0	0	0	0	2
F	3	3	1	0	0	0	3
	2	7	3	3	3	1	1
M	10	6	6	4	6	8	9
F	10	3	2	3	5	8	20
F	10	4	5	4	1	1	4
M	11	3	3	3	3	2	3
F	3	3	0	2	3	3	6
	3	3	1	0	2	2	6
F	9	2	2	1	1	1	2
M	1	6	5	5	7	6	7
M	9	15	10	10	9	4	7
F	3	6	5	3	4	2	1
M	2	0	1	1	0	1	4
M	2	6	4	3	2	4	4
M	3	0	4	9	14	13	14
F	9	8	8	5	4	7	16
M	4	2	1	0	3	5	6
F	2	0	0	0	0	0	0
M	10	3	2	1	1	1	5
F	5	4	3	2	1	1	2
F	5	14	12	6	5	3	1
	12	18	14	9	7	9	10
F	4	2	2	2	3	2	1
	4	6	3	0	1	2	0
M	7	2	1	0	0	0	5
	4	6	4	3	4	5	4
M	2	2	1	0	0	0	1
	3	3	3	1	0	0	2
F	11	14	15	14	18	16	29
M	5	0	0	0	0	0	0
M	2	12	20	16	23	28	20
F	5	3	1	1	1	0	6
M	2	4	2	2	4	2	2
F	1	11	5	4	1	0	0
M	3	5	2	1	0	2	1
M	13	9	5	3	2	3	4
F	7	5	3	4	3	2	0
	4	3	4	3	2	3	3
M	0	3	2	4	3	3	0
M	11	7	7	6	4	5	3
M	5	0	0	2	6	7	12
F	3	5	2	2	1	0	7
M	2	11	6	5	1	1	6
M	3	13	14	6	9	7	8
M	3	3	3	0	0	0	0
F	1	2	0	0	0	0	0
F	2	0	0	1	0	2	0
F	8	5	2	2	3	0	10
F	5	8	4	2	2	6	8
M	1	5	2	2	6	6	8
M	10	13	8	10	11	8	7
M	2	5	3	2	2	3	7
M	6	13	11	12	9	8	10
M	13	3	3	1	1	1	2
M	9	6	0	0	2	2	12
F	4	16	10	5	6	4	7
M	3	0	0	0	0	0	3
	2	4	6	3	0	0	2
M	5	7	4	10	5	2	11
M	5	0	0	0	0	0	0
F	3	3	3	1	1	2	3
F	15	17	21	19	20	24	26
M	6	4	3	3	1	3	4
M	3	3	3	1	2	1	1
	3	7	3	3	2	1	2
M	5	1	2	2	1	1	3
M	3	2	1	1	1	1	3
	0	1	2	1	0	0	3
F	9	9	5	4	7	11	22
	7	12	10	6	4	4	2
F	2	15	5	4	7	6	12
M	2	2	9	6	6	7	21
F	2	9	6	4	4	7	18
	2	0	1	2	6	4	6
F	6	1	1	1	6	6	13
	7	1	1	1	0	1	1
F	4	3	3	17	16	10	22
M	13	10	6	3	3	4	5
	9	8	3	1	2	0	8
	6	0	10	9	11	4	0
M	12	9	9	6	7	6	9
M	3	10	8	4	4	2	0
F	13	4	7	7	12	10	10
F	4	15	5	15	12	10	12
M	10	2	3	1	1	3	7
M	8	4	2	3	9	9	13
M	3	8	2	1	1	1	1
	2	6	2	1	0	0	2
F	7	4	2	0	0	0	0
M	7	3	1	1	1	1	2
M	4	2	2	1	3	3	10
M	4	3	4	6	10	7	6
M	1	2	2	2	0	0	0
	2	4	4	3	3	3	3
	3	0	0	6	5	2	0
M	11	14	18	16	10	9	6
F	4	5	5	5	3	3	1
F	2	1	2	0	0	0	0
	3	0	0	0	0	0	3
F	6	0	0	0	2	2	0
M	8	9	8	5	8	6	3
	1	10	10	13	10	11	8
M	12	9	5	4	2	2	3
F	10	6	0	0	0	0	0
F	6	17	0	0	0	0	0
M	3	5	9	16	10	13	10
F	9	3	2	1	4	2	6
F	4	5	3	2	4	8	19
F	1	0	0	2	3	8	19
F	13	3	3	4	3	3	1
F	10	19	21	19	11	6	3
F	3	5	6	5	5	5	4
F	3	4	3	3	3	2	3
M	3	8	3	1	0	3	4
F	1	2	2	3	6	7	9
F	11	3	2	2	2	0	4
	6	13	6	9	4	5	4
M	3	3	1	0	2	0	0
F	3	2	2	2	2	4	17
F	4	4	4	2	1	1	16
M	8	17	8	4	4	2	2
F	2	6	4	4	4	0	3
M	2	6	0	0	0	0	8
F	4	0	2	4	8	6	14
F	3	2	3	7	2	4	3
M	5	3	2	3	3	3	8
M	2	10	15	9	7	5	5
M	8	15	13	10	13	9	13
F	7	3	2	2	2	2	2
	7	9	5	4	2	2	3
M	4	12	16	6	5	4	11
F	2	3	4	2	2	2	6
F	9	10	12	9	8	6	5
F	8	0	4	5	9	9	12
M	6	12	5	3	3	2	8
F	0	0	0	2	4	3	2
F	5	6	4	3	2	2	4
M	6	3	2	10	11	19	15
M	7	13	3	1	0	0	0
M	2	3	0	0	0	0	0
F	10	3	6	0	0	0	0
	11	15	9	6	5	6	20
F	5	7	3	4	2	2	5
F	10	2	3	4	3	2	8
F	8	4	2	3	3	3	9
M	10	4	3	3	6	14	20
M	3	2	2	3	1	1	1
M	12	4	3	1	0	0	0
M	1	3	2	1	1	0	0
M	2	5	3	3	3	3	4
F	5	2	2	2	2	2	3
F	6	3	3	1	2	3	3
M	1	17	9	8	9	8	5
	2	8	4	4	3	3	3
F	7	4	4	3	3	5	3
M	6	5	5	2	4	4	5
M	4	5	2	0	0	0	5
M	2	2	2	2	2	2	5
F	2	3	0	4	11	20	17
F	2	3	2	0	2	2	11
M	2	3	3	3	2	0	2
F	3	3	0	0	0	0	8
	2	5	2	2	0	2	4
	4	5	5	4	4	3	2
M	6	6	4	7	6	4	3
F	4	13	4	5	5	5	6
M	4	35	26	17	16	13	8
M	0	21	37	30	27	18	13
M	3	29	14	13	18	16	4
	10	27	12	10	8	9	7
M	2	23	9	4	3	3	3
F	2	23	16	10	8	11	9
F	10	23	11	5	5	4	2
M	13	23	20	12	9	7	3
F	2	24	14	9	13	10	16
M	8	21	14	10	13	9	6
M	9	21	6	21	40	5	13
M	6	29	16	13	8	3	18
	1	22	6	3	3	10	20
M	2	38	27	25	18	13	14
F	1	33	16	11	9	7	7
F	11	26	19	14	10	11	26
M	15	26	24	18	18	19	31
F	8	27	16	9	6	4	24
M	14	34	39	29	29	25	29
M	7	30	22	15	13	11	20
M	8	28	20	15	9	7	12
M	3	24	18	11	14	11	5
M	1	45	25	39	27	25	0
F	11	23	16	18	13	11	27
F	8	38	27	22	20	21	29
M	3	28	20	21	18	19	18
F	3	66	21	61	42	41	33
M	8	24	12	8	9	11	11
F	3	24	18	14	13	10	18
M	10	26	20	25	20	12	7
M	3	34	14	12	16	19	0
F	2	38	11	9	8	8	16
	2	24	21	18	32	0	32
F	6	30	28	29	14	11	35
F	3	26	9	6	4	3	3
	2	33	41	22	14	11	34
F	2	45	22	23	24	25	14
F	10	29	23	6	7	0	0
M	1	30	13	13	18	24	46
F	13	43	31	24	23	15	10
F	5	34	16	6	5	4	17
F	7	26	14	14	6	4	4
F	12	21	12	12	15	16	11
F	12	82	57	69	61	34	21
M	10	33	13	14	4	3	3
M	1	59	39	34	22	22	16
F	2	28	12	11	3	6	15
F	3	27	14	10	6	5	6
F	11	32	7	10	12	12	1
M	4	21	12	15	9	9	13
M	6	29	9	0	0	0	0
	6	25	5	4	4	0	0
F	1	25	20	17	19	6	4
M	2	75	50	26	7	27	63
M	7	36	25	19	16	8	2
F	3	56	22	17	1	0	5
M	1	24	9	37	15	20	25
	1	29	27	23	19	23	31
M	2	34	38	33	30	28	29
M	1	44	38	45	40	33	20
M	1	32	8	0	0	0	0
M	2	22	6	1	0	0	18
M	6	31	28	21	11	6	1
F	1	21	11	19	15	18	11
M	5	21	9	9	2	1	0
M	2	29	4	1	0	0	4
F	4	21	16	14	9	5	3
F	1	26	11	6	5	4	0
M	14	40	36	22	10	9	26
	10	25	20	12	13	7	2
F	7	29	21	16	15	22	25
M	8	24	12	7	13	13	6
M	3	21	14	13	11	11	9
F	3	22	18	13	5	4	1
M	1	29	45	18	26	20	17
M	2	23	20	6	5	7	11
	2	21	13	5	1	0	0
M	4	21	15	5	2	0	0
M	4	21	15	5	2	0	0
M	3	24	14	11	4	5	6
F	14	21	13	13	12	13	10
F	6	70	36	13	21	12	14
F	1	30	31	23	24	15	13
	1	43	18	5	2	2	1
F	11	37	42	45	54	38	0
F	7	22	19	22	16	13	11
M	2	32	30	23	22	26	48
F	4	25	19	17	16	9	12
M	7	26	21	27	14	11	15
M	6	35	13	22	14	2	8
F	10	27	18	14	8	4	17
	2	37	18	5	8	11	34
F	3	42	30	31	23	19	30
	1	41	19	16	15	10	11
F	8	22	21	12	12	21	13
F	7	37	29	22	23	21	23
F	3	30	17	22	38	9	25
M	4	29	20	16	21	12	6
M	1	25	7	2	0	0	2
F	13	25	20	14	14	10	9
M	13	37	16	14	17	40	26
F	13	65	61	35	31	27	33
F	3	24	19	9	6	8	20
F	1	30	27	25	32	27	20
F	3	30	21	18	25	18	14
M	3	22	27	25	12	12	32
M	2	40	34	20	19	36	22
F	3	38	15	8	6	12	23
F	2	21	21	22	19	17	13
F	11	21	13	13	10	11	8
M	3	28	9	7	4	5	26
F	5	68	50	33	31	37	55
M	7	38	26	16	16	11	9
F	15	27	18	16	14	10	9
F	1	22	20	23	18	17	16
M	1	24	5	6	3	3	3
F	12	23	11	10	9	7	10
M	1	39	12	9	13	11	7
M	8	25	22	15	15	13	33
	1	40	26	18	31	28	17
	1	33	30	27	18	18	8
M	2	33	22	24	17	12	14
F	6	27	18	14	10	13	23
F	14	36	25	26	17	27	12
F	2	24	26	29	34	33	25
M	6	23	35	23	21	16	15
	10	52	2	1	5	5	4
F	3	70	16	16	10	6	9
M	2	45	10	8	6	8	35
M	1	22	9	6	8	7	1
F	9	26	25	20	13	20	9
M	4	23	18	14	11	9	19
M	3	26	15	11	10	8	8
F	1	47	35	18	24	23	13
M	9	21	11	13	10	23	25
F	1	26	12	13	17	14	17
M	2	24	23	23	17	12	10
F	2	36	20	18	19	15	14
	4	30	19	21	17	17	24
M	1	31	16	17	17	14	7
M	5	34	30	19	20	13	18
F	3	26	14	10	6	6	36
M	2	28	12	11	0	0	0
F	9	31	28	22	14	10	24
M	2	33	13	12	14	10	8
F	4	24	14	10	5	5	12
F	4	23	18	18	13	18	23
M	1	38	26	4	18	20	16
	4	23	13	8	5	4	17
F	11	26	21	17	19	12	10
F	4	39	49	25	13	6	4
M	1	30	9	6	6	5	23
F	5	42	28	27	21	25	36
M	2	26	19	7	14	4	30
	4	42	15	5	5	3	14
M	2	86	0	0	0	0	0
	11	74	21	25	20	21	19
F	6	88	28	21	12	11	9
M	5	24	11	5	8	32	33
F	3	35	21	23	16	12	14
M	11	23	29	16	21	17	10
M	2	31	26	19	22	23	21
M	5	39	26	16	12	11	6
	4	31	17	8	6	7	36
M	9	30	15	10	8	11	5
F	13	22	24	22	27	27	14
M	1	31	32	30	29	29	24
M	2	29	24	26	20	17	22
F	10	25	17	7	5	4	5
M	1	21	16	0	0	0	0
M	1	21	16	13	17	11	20
	2	30	27	11	21	25	30
M	2	43	23	26	31	27	19
M	2	31	14	10	7	7	7
M	4	25	10	4	4	2	7
F	2	24	10	12	11	9	8
M	3	23	8	4	5	4	6
M	14	27	23	11	8	4	4
F	12	42	41	41	35	32	33
F	10	23	17	11	8	4	11
M	1	23	17	10	8	1	10
F	1	26	9	7	8	6	7
M	1	32	19	25	20	15	16
M	6	23	6	4	3	2	2
M	12	23	16	15	10	7	8
F	9	28	29	15	16	4	3
F	1	32	33	26	22	23	12
M	5	41	33	23	13	22	9
M	2	41	18	17	13	21	16
	1	27	16	17	26	28	38
M	5	25	16	14	14	10	9
M	7	21	6	4	3	2	26
F	13	29	20	21	19	15	12
F	7	46	22	17	17	13	6
M	9	4	28	120	143	116	145
F	6	14	19	55	48	55	64
F	8	2	4	16	40	30	39
M	9	11	14	40	40	65	65
F	5	9	18	26	38	38	24
M	11	6	5	35	58	56	69
F	5	5	37	110	123	99	70
F	10	3	22	53	77	51	43
M	6	10	7	18	37	34	34
F	7	7	25	55	51	71	74
M	6	2	16	46	42	21	79
F	5	16	49	101	107	135	93
M	8	16	11	42	74	80	67
M	1	9	9	13	48	15	67
F	12	3	58	60	90	61	55
F	10	36	156	199	233	201	159
F	6	15	11	35	63	41	56
M	4	2	2	14	22	16	23
M	2	9	31	34	46	41	67
F	6	10	6	9	40	69	68
F	4	11	32	82	101	48	61
M	10	7	10	62	122	170	144
M	10	16	12	9	102	137	97
F	3	1	3	1	22	14	21
F	2	22	22	29	46	111	102
M	12	6	7	16	70	98	86
F	7	9	5	18	29	37	21
F	4	12	7	22	70	77	70
M	13	5	6	8	40	28	24
M	9	25	49	85	117	160	119
	9	6	9	15	29	59	53
M	8	3	39	43	73	57	45
F	3	2	15	12	23	22	16
F	10	2	14	25	27	37	49
M	2	5	4	19	31	78	1
M	5	15	15	46	67	68	62
M	3	16	37	29	4	8	1
M	9	6	9	21	70	82	82
M	9	11	12	62	247	107	71
F	10	6	8	39	73	97	86
M	12	4	11	73	216	295	282
M	6	10	9	18	52	69	104
M	10	15	13	110	128	93	94
	6	4	9	46	97	83	30
M	7	9	6	14	33	56	45
F	5	6	4	25	42	65	67
F	9	2	3	10	34	44	73
F	7	3	3	19	53	31	28
F	9	2	43	224	195	162	225
F	3	5	21	25	89	106	91
M	4	14	23	28	43	49	59
F	9	2	63	115	115	121	78
M	9	1	1	6	27	41	26
F	7	13	44	51	96	40	113
M	3	3	101	233	228	117	97
F	2	4	21	43	165	21	4
F	5	1	0	4	34	97	91
M	2	4	3	2	24	39	70
M	7	15	81	143	118	8	218
M	5	0	22	129	47	10	45
F	13	12	30	68	96	100	93
M	6	2	45	160	197	191	196
M	3	11	36	76	93	136	115
F	8	5	130	71	143	125	139
M	6	41	64	140	173	174	148
M	14	17	19	65	110	119	123
F	6	3	11	23	66	91	51
	1	37	51	121	156	202	195
F	11	4	28	105	144	152	0
M	4	36	15	95	136	143	99
M	6	17	13	103	124	254	158
	27	16	20	30	43	77	41
F	5	8	10	83	242	303	167
M	4	3	2	20	29	42	47
M	8	36	72	109	149	151	193
F	5	2	0	10	85	188	226
	10	0	0	141	84	109	167
M	13	28	24	38	72	58	43
M	6	4	0	0	44	176	72
F	7	3	2	20	33	46	56
M	2	115	264	150	491	363	330
M	9	1	6	51	95	144	126
F	5	7	69	163	276	200	304
M	5	0	0	22	66	112	76
F	13	9	12	66	56	129	177
F	6	0	0	3	49	62	49
M	5	2	0	19	74	160	218
F	5	20	12	93	192	93	170
F	12	1	21	39	98	59	57
	2	27	36	39	68	79	147
F	4	0	18	53	92	0	128
M	9	11	3	57	108	127	105
M	6	2	0	7	27	99	67
F	2	6	0	115	122	272	115
M	8	37	25	57	109	169	130
F	8	0	0	28	43	29	23
F	13	0	15	25	31	45	71
F	0	36	46	74	49	39	44
M	12	11	6	33	66	77	87
F	6	44	54	153	119	224	269
F	6	9	6	16	55	78	83
M	7	3	30	93	95	111	109
F	9	11	54	121	124	81	105
M	2	19	33	61	41	34	20
F	15	0	17	54	78	69	97
M	5	17	24	97	173	213	222
M	7	20	17	54	121	217	173
F	9	25	69	127	134	168	141
M	2	4	2	1	24	37	0
F	9	4	4	26	65	64	52
F	7	1	2	48	78	51	51
M	2	4	4	25	45	75	94
F	10	3	33	54	61	64	64
F	8	9	21	51	88	91	88
M	6	12	32	44	61	43	36
M	10	2	0	10	29	20	19
F	15	9	44	68	108	106	93
F	15	9	44	68	108	106	93
F	3	20	16	44	80	64	71
F	11	3	45	184	134	106	107
M	2	5	7	27	46	58	32
F	13	34	39	128	203	209	150
F	9	10	49	132	196	141	197
M	9	3	3	36	87	74	60
F	7	18	31	51	0	0	0
M	11	2	8	27	48	17	15
M	14	1	13	97	70	76	121
F	7	1	47	76	68	54	54
F	9	29	17	67	82	76	64
	10	1	2	21	42	32	29
F	11	28	58	274	331	254	0
F	6	13	17	32	50	53	66
M	9	12	22	72	118	105	121
F	10	2	9	36	25	31	39
F	7	3	3	10	66	96	75
M	6	3	2	24	33	56	42
M	8	1	6	21	26	15	13
M	6	6	15	12	33	30	37
F	12	27	33	51	76	106	125
M	7	0	0	7	27	30	43
M	7	13	27	73	99	100	65
F	10	20	4	3	77	70	56
F	13	8	5	6	123	144	244
M	7	5	34	16	20	22	17
M	4	6	2	18	37	48	50
F	8	20	19	85	151	212	80
M	3	7	4	11	52	55	40
F	7	8	12	18	53	73	83
F	10	5	24	87	89	138	106
M	8	5	4	27	48	52	39
F	10	4	16	64	116	140	79
F	11	2	4	26	44	36	42
F	9	0	97	176	39	31	22
F	8	15	19	34	67	79	73
M	8	2	8	27	30	23	21
M	13	4	3	4	25	42	44
F	11	16	14	52	207	204	216
F	7	3	15	53	83	67	38
M	6	1	57	94	98	108	74
M	6	0	1	10	31	31	30
F	6	19	0	64	150	103	0
F	6	6	7	26	30	56	59
M	7	0	12	21	0	0	0
M	2	3	2	38	95	103	141
M	3	33	221	244	362	276	153
F	6	1	0	10	30	59	0
M	5	6	1	11	54	85	70
F	4	3	0	19	68	107	88
	2	6	19	123	135	160	88
F	9	9	47	114	134	126	75
F	10	15	39	127	175	185	103
M	14	11	40	51	98	50	100
M	3	16	64	134	131	128	138
M	3	1	1	22	13	17	15
M	12	2	20	59	85	53	46
M	7	3	4	17	28	15	18
F	2	12	22	25	58	74	83
M	8	2	27	78	164	214	149
M	2	3	2	76	86	153	125
F	9	2	22	74	156	131	96
M	6	11	5	31	81	105	73
M	4	53	25	48	76	100	117
	2	10	5	56	57	93	94
M	5	21	18	71	100	128	124
M	3	4	2	1	40	69	115
M	2	6	7	47	124	86	122
	1	23	21	34	51	58	31
F	9	6	8	26	48	99	115
M	2	14	0	18	47	19	53
F	6	12	40	137	175	165	190
M	1	10	25	56	109	103	87
F	5	6	1	22	40	80	65
M	10	3	53	78	154	237	162
F	3	4	3	17	33	43	29
F	2	20	52	64	116	277	90
M	4	8	14	17	34	0	0
F	3	1	0	14	82	80	51
M	11	6	53	92	58	57	26
F	9	4	21	90	91	99	53
M	3	0	0	2	43	111	156
	6	4	1	10	30	25	48
F	8	6	5	28	63	45	16
F	5	15	50	144	179	111	62
M	10	15	67	44	38	29	20
F	9	3	84	70	125	99	106
F	7	2	38	111	121	141	139
F	9	2	0	9	64	54	64
M	6	0	12	95	232	229	133
M	5	3	10	42	66	63	102
F	10	14	47	192	263	235	219
F	10	16	17	24	49	70	92
M	11	2	61	67	63	84	93
F	11	19	13	83	179	140	146
F	11	15	18	76	90	98	114
F	4	6	24	74	126	126	96
M	2	20	29	68	112	97	73
M	2	24	47	60	221	242	465
M	14	19	19	83	136	181	145
F	7	2	48	109	106	56	49
M	3	2	13	35	73	54	97
M	4	4	40	87	62	59	49
M	7	0	250	103	239	0	0
F	9	12	26	93	132	139	66
M	15	43	67	73	125	131	242
F	7	4	1	8	28	46	81
M	5	5	3	24	46	58	70
F	11	15	67	128	168	240	178
M	12	7	9	9	41	116	171
M	7	1	3	51	64	74	59
M	3	1	6	24	44	51	30
	6	12	21	32	66	91	81
M	7	17	19	52	91	126	32
M	8	6	3	16	33	70	92
F	12	7	11	11	46	87	159
M	6	3	14	56	73	24	26
F	8	18	37	188	220	190	151
M	8	1	85	133	89	88	42
F	7	4	15	95	109	143	99
M	6	2	2	65	115	100	59
M	7	2	2	15	28	30	27
M	6	4	1	15	41	67	69
M	11	31	178	430	379	292	248
	7	2	91	152	143	116	117
	14	17	26	99	246	175	211
M	4	4	213	164	176	141	179
M	3	14	7	10	68	27	34
F	8	28	51	157	192	246	315
F	3	4	16	43	97	176	119
M	8	18	31	96	250	198	161
M	6	3	80	128	237	152	101
F	10	4	19	18	119	222	219
F	8	14	9	26	48	67	73
M	9	5	49	46	23	25	24
M	5	4	13	24	48	61	61
M	7	3	3	92	164	224	156
	5	13	37	92	112	62	78
	5	13	37	92	112	65	0
	6	60	47	81	101	107	150
	60	4	6	5	25	174	210
	8	2	14	37	67	67	51
M	9	21	43	142	205	227	92
	2	40	54	141	118	82	67
M	6	5	4	12	32	41	33
F	7	10	9	43	93	133	105
F	8	9	30	134	183	208	235
M	8	15	83	129	177	96	124
M	7	6	22	57	110	100	89
	4	24	35	41	55	55	81
M	9	3	24	60	75	97	66
F	10	1	3	24	25	34	35
F	15	23	105	358	425	428	500
M	9	38	60	38	14	8	6
F	5	14	100	106	153	206	181
M	8	1	17	78	79	129	81
F	14	5	27	97	142	169	141
M	12	10	7	21	44	50	34
F	6	4	36	124	109	83	95
F	5	15	18	11	67	116	75
	68	5	7	45	54	68	28
M	11	20	61	136	118	146	149
M	8	11	10	44	88	107	98
[truncated: 746 more rows]
